# Supplementary material for: Rare Earth Complexes of Europium(II) and Substituted Bis(pyrazolyl)borates with High Photoluminescence Efficiency
Source: Molecules. 2022 Nov 20;27(22):8053. doi: 10.3390/molecules27228053 (PMC9694868; doi:10.3390/molecules27228053)
Supplement: Supplementary file 1 [file molecules-27-08053-s001.zip]

Archive with 1 entries (1 files):
- molecules-2006796-supplementary.pdf
